# Supplementary material for: Antidepressant-like activity of a brain penetrant HCN channel inhibitor in mice
Source: Front Pharmacol. 2023 May 10;14:1159527. doi: 10.3389/fphar.2023.1159527 (PMC10206048; doi:10.3389/fphar.2023.1159527)
Supplement: Supplementary file 1 [file Table2.xls]

## Sheet: ANOVAs
Male C57BL/6 Locomotion Time Active
ANOVA table	df	F / MS	P
Treatment (between columns)	3	F (3, 52) = 4.186	0.01
Residual (within columns)	52	1908
Male C57BL/6 Locomotion Total Distance
ANOVA table	df	F / MS	P
Treatment (between columns)	3	F (3, 52) = 4.596	0.0063
Residual (within columns)	52	123.2
Male C57BL/6 Ledged Beam
ANOVA table	df	F / MS	P
Treatment (between columns)	3	F (3, 16) = 9.455	0.0008
Residual (within columns)	16	9.188
Male C57BL/6 Rotarod
ANOVA table	df	F / MS	P
Treatment (between columns)	3	F (3, 16) = 3.805	0.0311
Residual (within columns)	16	1975
Male Balb/c Locomotion Time Active
ANOVA table	df	F / MS	P
Treatment (between columns)	3	F (3, 58) = 9.841	<0.0001
Residual (within columns)	58	406.2
Male Balb/c Locomotion Total Distance
ANOVA table	df	F / MS	P
Treatment (between columns)	3	F (3, 58) = 9.941	<0.0001
Residual (within columns)	58	29.22
Male Balb/c Ledged Beam
ANOVA table	df	F / MS	P
Treatment (between columns)	3	F (3, 16) = 32.23	<0.0001
Residual (within columns)	16	4.464
Male Balb/c Rotarod
ANOVA table	df	F / MS	P
Treatment (between columns)	3	F (3, 16) = 4.418	0.0191
Residual (within columns)	16	1479
Male C57BL/6 Marble Burying
ANOVA table	df	F / MS	P
Treatment (between columns)	2	F (2, 24) = 0.1332	0.8759
Residual (within columns)	24	360.7
Male Balb/c Marble Burying
ANOVA table	df	F / MS	P
Treatment (between columns)	3	F (3, 44) = 5.894	0.0018
Residual (within columns)	44	1472
Male Balb/c PST
ANOVA table	df	F / MS	P
Treatment (between columns)	3	F (3, 64) = 12.63	<0.0001
Residual (within columns)	64	620.7
Male Balb/c TST
ANOVA table	df	F / MS	P
Treatment (between columns)	3	F (3, 46) = 6.544	0.0009
Residual (within columns)	46	411.8
Female Marble Burying
ANOVA table	df	F / MS	P
Treatment (between columns)	2	F (2, 57) = 13.8	<0.0001
Residual (within columns)	57	2056
Female PST
ANOVA table	df	F / MS	P
Treatment (between columns)	2	F (2, 27) = 6.29	0.0057
Residual (within columns)	27	79.33
Female TST
ANOVA table	df	F / MS	P
Treatment (between columns)	2	F (2, 27) = 5.428	0.0104
Residual (within columns)	27	318.3
Male Heart Rate
ANOVA table	df	F / MS	P
Treatment (between columns)	2	F (2, 17) = 5.656	0.0131
Residual (within columns)	17	1732
Female Heart Rate
ANOVA table	df	F / MS	P
Treatment (between columns)	2	F (2, 21) = 24.11	<0.0001
Residual (within columns)	21	2590
Male C57BL/6J PST
ANOVA table	df	F / MS	P
Treatment (between columns)	2	F (2, 23) = 1.152	0.3335
Residual (within columns)	23	2362
Male C57BL/6J TST
ANOVA table	df	F / MS	P
Treatment (between columns)	2	F (2, 25) = 0.7195	0.4968
Residual (within columns)	25	2655
Female Balb/c Locomotion Time Active
ANOVA table	df	F / MS	P
Treatment (between columns)	2	F (2, 12) = 0.02123	0.979
Residual (within columns)	12	311.5
Female Balb/c Locomotion Total Distance
ANOVA table	df	F / MS	P
Treatment (between columns)	2	F (2, 12) = 0.07515	0.928
Residual (within columns)	12	17.02
Female Balb/c Ledged Beam
ANOVA table	df	F / MS	P
Treatment (between columns)	2	F (2, 12) = 2.311	0.1415
Residual (within columns)	12	21.83
Female Balb/c Rotarod
ANOVA table	df	F / MS	P
Treatment (between columns)	2	F (2, 22) = 4.457	0.0237
Residual (within columns)	22	1254
